# Supplementary material for: Association between monocyte-to-high-density lipoprotein cholesterol ratio and all-cause mortality in stroke patients: Exploring the potential mediating role of serum creatinine in a NHANES-based study
Source: Medicine (Baltimore). 2025 Oct 17;104(42):e45298. doi: 10.1097/MD.0000000000045298 (PMC12537246; doi:10.1097/MD.0000000000045298)
Supplement: Supplementary file 1 [file medi-104-e45298-s001.xlsx]

## Sheet: Sheet1
Table S1. Baseline characteristics of patients before and after multiple imputation_allcause
	BeforeMI	AfterMI	Overall	p-value
	(N=1513)	(N=1513)	(N=3026)
futime
Mean (SD)	77 (± 50)	77 (± 50)	77 (± 50)	1
fustatus
Mean (SD)	0.41 (± 0.49)	0.41 (± 0.49)	0.41 (± 0.49)	1
Age_Years
Mean (SD)	67 (± 13)	67 (± 13)	67 (± 13)	1
Age_Group
Old	1129 (75 %)	1129 (75 %)	2258 (75 %)	1
Young	384 (25 %)	384 (25 %)	768 (25 %)
Gender
Female	777 (51 %)	777 (51 %)	1554 (51 %)	1
Male	736 (49 %)	736 (49 %)	1472 (49 %)
Race
Mexican American	153 (10 %)	153 (10 %)	306 (10 %)	1
Non-Hispanic Black	395 (26 %)	395 (26 %)	790 (26 %)
Non-Hispanic White	781 (52 %)	781 (52 %)	1562 (52 %)
Other Hispanic	82 (5 %)	82 (5 %)	164 (5 %)
Other Race	102 (7 %)	102 (7 %)	204 (7 %)
PIR
≤ 1.3	564 (37 %)	606 (40 %)	1170 (39 %)	0.997
1.3-3.5	584 (39 %)	645 (43 %)	1229 (41 %)
> 3.5	246 (16 %)	262 (17 %)	508 (17 %)
Missing	119 (7.9%)	0 (0%)	119 (3.9%)
Smoking_History
nonSmoked	600 (40 %)	601 (40 %)	1201 (40 %)	1
Smoked	911 (60 %)	912 (60 %)	1823 (60 %)
Missing	2 (0.1%)	0 (0%)	2 (0.1%)
BMI
Mean (SD)	30 (± 6.7)	30 (± 6.7)	30 (± 6.7)	0.999
Missing	82 (5.4%)	0 (0%)	82 (2.7%)
Weight_kg
Mean (SD)	130 (± 810)	130 (± 810)	130 (± 810)	0.999
Missing	7 (0.5%)	0 (0%)	7 (0.2%)
Waist_circumstance_cm
Mean (SD)	100 (± 15)	100 (± 15)	100 (± 15)	0.994
Missing	212 (14.0%)	0 (0%)	212 (7.0%)
Diabetes
No	954 (63 %)	956 (63 %)	1910 (63 %)	1
Borderline	54 (4 %)	54 (4 %)	108 (4 %)
Yes	503 (33 %)	503 (33 %)	1006 (33 %)
Missing	2 (0.1%)	0 (0%)	2 (0.1%)
Hypertension
No	361 (24 %)	363 (24 %)	724 (24 %)	0.999
Yes	1149 (76 %)	1150 (76 %)	2299 (76 %)
Missing	3 (0.2%)	0 (0%)	3 (0.1%)
Cardiovascular_diseases
No	1217 (80 %)	1237 (82 %)	2454 (81 %)	0.998
Yes	270 (18 %)	276 (18 %)	546 (18 %)
Missing	26 (1.7%)	0 (0%)	26 (0.9%)
Albumin_urine_ug_mL
Mean (SD)	130 (± 550)	150 (± 670)	140 (± 620)	0.997
Missing	271 (17.9%)	0 (0%)	271 (9.0%)
Red_blood_cell_count_million_cells_uL
Mean (SD)	4.5 (± 0.56)	4.5 (± 0.56)	4.5 (± 0.56)	1
Mean_cell_hemoglobin_pg
Mean (SD)	30 (± 2.7)	30 (± 2.7)	30 (± 2.7)	1
White_blood_cell_count_1000_cells_uL
Mean (SD)	7.4 (± 2.2)	7.4 (± 2.2)	7.4 (± 2.2)	1
Hematocrit
Mean (SD)	36 (± 45)	37 (± 45)	37 (± 45)	0.688
Missing	184 (12.2%)	0 (0%)	184 (6.1%)
Blood_Urea_Nitrogen_mg_dL
Mean (SD)	18 (± 9.5)	18 (± 9.5)	18 (± 9.5)	1
Total_Protein_g_dL
Mean (SD)	7.1 (± 0.52)	7.1 (± 0.52)	7.1 (± 0.52)	1
Total_Bilirubin_mg_dL
Mean (SD)	0.65 (± 0.32)	0.65 (± 0.32)	0.65 (± 0.32)	1
Chloride_mmol_L
Mean (SD)	100 (± 3.6)	100 (± 3.6)	100 (± 3.6)	1
Aspartate_aminotransferase_AST_U_L
Mean (SD)	25 (± 12)	25 (± 12)	25 (± 12)	1
Total_Calcium_mg_dL
Mean (SD)	9.4 (± 0.45)	9.4 (± 0.45)	9.4 (± 0.45)	1
Creatinine_refrigerated_serum_mg_dL
Mean (SD)	1.2 (± 0.82)	1.2 (± 0.82)	1.2 (± 0.82)	1
Alanine_aminotransferase_ALT_U_L
Mean (SD)	22 (± 14)	22 (± 14)	22 (± 14)	1
Cholesterol_refrigerated_serum_mg_dL
Mean (SD)	190 (± 47)	190 (± 47)	190 (± 47)	1
Lactate_Dehydrogenase_LDH_U_L
Mean (SD)	140 (± 36)	140 (± 36)	140 (± 36)	1
Albumin_refrigerated_serum_g_dL
Mean (SD)	4.1 (± 0.36)	4.1 (± 0.36)	4.1 (± 0.36)	1
Potassium_mmol_L
Mean (SD)	4.1 (± 0.44)	4.1 (± 0.44)	4.1 (± 0.44)	1
Sodium_mmol_L
Mean (SD)	140 (± 2.9)	140 (± 2.9)	140 (± 2.9)	1
Triglycerides_refrig_serum_mg_dL
Mean (SD)	160 (± 93)	160 (± 93)	160 (± 93)	1
MHR
Mean (SD)	0.48 (± 0.23)	0.48 (± 0.23)	0.48 (± 0.23)	1

## Sheet: Sheet2
Table S2. Effect of MHR level on All-cause death in-hospital mortality adjusted hazard ratios from segmented cox regression analysis
Inflection point	Adjusted HR	95% CI	P-value
< 0.26	0.836	(0.618,1.132)	0.2467
≥ 0.26	1.236	(1.094,1.396)	P< 0.0001
Log-likelihood ratio	P< 0.0001

## Sheet: Sheet3
Table S3. The associations between MHR and laboratory indicators	colum2	colum3	colum4
	β value	95% CI	P value
Age_Years
Model1	0.001	(0,0.001)	0.214
Model2	-0.001	(-0.001,0)	0.171
Model3	0	(-0.001,0)	0.325
BMI
Model1	0.004	(0.002,0.006)	< 0.001
Model2	0.006	(0.004,0.007)	< 0.001
Model3	0.005	(0.004,0.007)	< 0.001
Weight_kg
Model1	0	(0,0)	0.768
Model2	0	(0,0)	0.907
Model3	0	(0,0)	0.622
Waist_circumstance_cm
Model1	0.003	(0.003,0.004)	< 0.001
Model2	0.003	(0.002,0.004)	< 0.001
Model3	0.003	(0.002,0.004)	< 0.001
Albumin_urine_ug_mL
Model1	0	(0,0)	0.166
Model2	0	(0,0)	0.044
Model3	0	(0,0)	0.021
Red_blood_cell_count_million_cells_uL
Model1	0.051	(0.03,0.071)	< 0.001
Model2	0.021	(0,0.042)	0.048
Model3	0.003	(-0.021,0.026)	0.824
Mean_cell_hemoglobin_pg
Model1	-0.004	(-0.008,0.001)	0.101
Model2	-0.011	(-0.015,-0.007)	< 0.001
Model3	-0.011	(-0.016,-0.006)	< 0.001
White_blood_cell_count_1000_cells_uL
Model1	0.049	(0.044,0.054)	< 0.001
Model2	0.048	(0.044,0.053)	< 0.001
Model3	0.048	(0.043,0.052)	< 0.001
Hematocrit
Model1	0	(0,0)	0.366
Model2	0	(0,0)	0.589
Model3	0	(0,0)	0.364
Blood_Urea_Nitrogen_mg_dL
Model1	0.003	(0.002,0.005)	< 0.001
Model2	0.003	(0.002,0.004)	< 0.001
Model3	0.003	(0.001,0.004)	< 0.001
Total_Protein_g_dL
Model1	0.005	(-0.018,0.028)	0.667
Model2	0.017	(-0.006,0.039)	0.148
Model3	0.019	(-0.004,0.041)	0.106
Total_Bilirubin_mg_dL
Model1	-0.03	(-0.067,0.007)	0.108
Model2	-0.084	(-0.12,-0.048)	< 0.001
Model3	-0.078	(-0.115,-0.041)	< 0.001
Chloride_mmol_L
Model1	-0.003	(-0.006,0)	0.057
Model2	-0.001	(-0.005,0.002)	0.359
Model3	-0.001	(-0.004,0.002)	0.391
Aspartate_aminotransferase_AST_U_L
Model1	0	(-0.001,0.001)	0.554
Model2	-0.001	(-0.001,0)	0.257
Model3	0	(-0.001,0.001)	0.438
Total_Calcium_mg_dL
Model1	-0.037	(-0.063,-0.011)	0.006
Model2	-0.022	(-0.047,0.003)	0.082
Model3	-0.016	(-0.042,0.009)	0.214
Creatinine_refrigerated_serum_mg_dL
Model1	0.034	(0.02,0.048)	< 0.001
Model2	0.025	(0.012,0.039)	< 0.001
Model3	0.024	(0.009,0.039)	0.001
Alanine_aminotransferase_ALT_U_L
Model1	0.001	(0,0.002)	0.013
Model2	0.001	(0,0.001)	0.195
Model3	0.001	(0,0.002)	0.107
Cholesterol_refrigerated_serum_mg_dL
Model1	-0.001	(-0.001,-0.001)	< 0.001
Model2	-0.001	(-0.001,-0.001)	< 0.001
Model3	-0.001	(-0.001,-0.001)	< 0.001
Lactate_Dehydrogenase_LDH_U_L
Model1	0	(-0.001,0)	0.072
Model2	0	(0,0)	0.439
Model3	0	(0,0)	0.314
Albumin_refrigerated_serum_g_dL
Model1	-0.05	(-0.082,-0.017)	0.003
Model2	-0.093	(-0.124,-0.062)	< 0.001
Model3	-0.089	(-0.123,-0.056)	< 0.001
Potassium_mmol_L
Model1	0.047	(0.021,0.074)	< 0.001
Model2	0.015	(-0.011,0.041)	0.249
Model3	0.013	(-0.013,0.039)	0.319
Sodium_mmol_L
Model1	-0.006	(-0.01,-0.002)	0.002
Model2	-0.004	(-0.008,0)	0.059
Model3	-0.004	(-0.008,0)	0.06
Triglycerides_refrig_serum_mg_dL
Model1	0.001	(0.001,0.001)	< 0.001
Model2	0.001	(0.001,0.001)	< 0.001
Model3	0.001	(0.001,0.001)	< 0.001

## Sheet: Sheet4
Table S4.Analysis of the mediation by laboratory indicators of the associations of MHR	X2	X3	X4	X5
		Mediation effect (95% CI), P value
	Total effect	Direct effect	Indirect effect	Mediation
BMI	31.32(13.06,49.18)0	37.53(18.78,56.46)0	-5.06(-9.07,-2.37)0	-15.7%
Waist_circumstance_cm	30.79(16.65,44.53)0	33.81(19.37,49.59)0	-2.47(-5.26,0.89)0.16	-9.06%
White_blood_cell_count_1000_cells_uL	30.19(18.09,44.32)0	29.2(18.15,45.92)0	0.87(-2.99,6.11)0.92	2.73%
Blood_Urea_Nitrogen_mg_dL	29.81(18.44,41.93)0	21.24(10.09,31.75)0	7.61(4.34,12.02)0	26.3%
Creatinine_refrigerated_serum_mg_dL	31.07(15.9,45.23)0	27.38(11.71,41.74)0	3.16(1.39,4.47)0	10.81%
Triglycerides_refrig_serum_mg_dL	30.41(14.49,45.74)0	35.78(18.63,55.2)0	-4.35(-8.65,-0.49)0.04	-15.23%
